# Supplementary material for: Proteomic profiling and correlations with clinical features reveal biomarkers indicative of diabetic retinopathy with diabetic kidney disease
Source: Front Endocrinol (Lausanne). 2022 Oct 5;13:1001391. doi: 10.3389/fendo.2022.1001391 (PMC9581084; doi:10.3389/fendo.2022.1001391)
Supplement: Supplementary file 1 [file DataSheet_1.xlsx]

## Sheet: Sheet0
Supplement S1. All proteins detected
Uniprot accession number	Protein names	Gene names
P04217	Alpha-1B-glycoprotein (Alpha-1-B glycoprotein)	A1BG
P01023	Alpha-2-macroglobulin, Alpha-2-M (C3 and PZP-like alpha-2-macroglobulin domain-containing protein 5)	A2M
Q7Z7G0	Target of Nesh-SH3, Tarsh (ABI gene family member 3-binding protein) (Nesh-binding protein, NeshBP)	ABI3BP
P60709	Actin, cytoplasmic 1 (Beta-actin) [Cleaved into: Actin, cytoplasmic 1, N-terminally processed ]	ACTB
P68032	Actin, alpha cardiac muscle 1 (Alpha-cardiac actin) [Cleaved into: Actin, alpha cardiac muscle 1, intermediate form ]	ACTC1
P12814	Alpha-actinin-1 (Alpha-actinin cytoskeletal isoform) (F-actin cross-linking protein) (Non-muscle alpha-actinin-1)	ACTN1
Q9NZK5	Adenosine deaminase 2, EC 3.5.4.4 (Cat eye syndrome critical region protein 1)	ADA2
Q76LX8	A disintegrin and metalloproteinase with thrombospondin motifs 13, ADAM-TS 13, ADAM-TS13, ADAMTS-13, EC 3.4.24.87 (von Willebrand factor-cleaving protease, vWF-CP, vWF-cleaving protease)	ADAMTS13
Q6UY14	ADAMTS-like protein 4, ADAMTSL-4 (Thrombospondin repeat-containing protein 1)	ADAMTSL4
Q15848	Adiponectin (30 kDa adipocyte complement-related protein) (Adipocyte complement-related 30 kDa protein, ACRP30) (Adipocyte, C1q and collagen domain-containing protein) (Adipose most abundant gene transcript 1 protein, apM-1) (Gelatin-binding protein)	ADIPOQ
P43652	Afamin (Alpha-albumin, Alpha-Alb)	AFM
P01019	Angiotensinogen (Serpin A8) [Cleaved into: Angiotensin-1 (Angiotensin 1-10) (Angiotensin I, Ang I); Angiotensin-2 (Angiotensin 1-8) (Angiotensin II, Ang II); Angiotensin-3 (Angiotensin 2-8) (Angiotensin III, Ang III) (Des-Asp[1]-angiotensin II); Angiotensin-4 (Angiotensin 3-8) (Angiotensin IV, Ang IV); Angiotensin 1-9; Angiotensin 1-7; Angiotensin 1-5; Angiotensin 1-4 ]	AGT
P02765	Alpha-2-HS-glycoprotein (Alpha-2-Z-globulin) (Ba-alpha-2-glycoprotein) (Fetuin-A) [Cleaved into: Alpha-2-HS-glycoprotein chain A; Alpha-2-HS-glycoprotein chain B ]	AHSG
P02768	Albumin	ALB
P04075	Fructose-bisphosphate aldolase A, EC 4.1.2.13 (Lung cancer antigen NY-LU-1) (Muscle-type aldolase)	ALDOA
P05062	Fructose-bisphosphate aldolase B, EC 4.1.2.13 (Liver-type aldolase)	ALDOB
P02760	Protein AMBP (Protein HC) [Cleaved into: Alpha-1-microglobulin, EC 1.6.2.- (Alpha-1 microglycoprotein) (Complex-forming glycoprotein heterogeneous in charge); Inter-alpha-trypsin inhibitor light chain, ITI-LC (Bikunin) (EDC1) (HI-30) (Uronic-acid-rich protein); Trypstatin ]	AMBP
P03950	Angiogenin, EC 3.1.27.- (Ribonuclease 5, RNase 5)	ANG
Q9Y5C1	Angiopoietin-related protein 3 (Angiopoietin-5, ANG-5) (Angiopoietin-like protein 3) [Cleaved into: ANGPTL3(17-221); ANGPTL3(17-224) ]	ANGPTL3
Q6ZW76	Ankyrin repeat and SAM domain-containing protein 3	ANKS3
P58335	Anthrax toxin receptor 2 (Capillary morphogenesis gene 2 protein, CMG-2)	ANTXR2
P02743	Serum amyloid P-component, SAP (9.5S alpha-1-glycoprotein) [Cleaved into: Serum amyloid P-component(1-203) ]	APCS
Q06481	Amyloid beta precursor like protein 2 (APPH) (Amyloid beta (A4) precursor-like protein 2) (Amyloid protein homolog) (Amyloid-like protein 2, APLP-2) (CDEI box-binding protein, CDEBP) (Sperm membrane protein YWK-II)	APLP2
Q9HDC9	Adipocyte plasma membrane-associated protein (Protein BSCv)	APMAP
P02647	Apolipoprotein A-I, Apo-AI, ApoA-I (Apolipoprotein A1) [Cleaved into: Proapolipoprotein A-I, ProapoA-I; Truncated apolipoprotein A-I (Apolipoprotein A-I(1-242)) ]	APOA1
P02652	Apolipoprotein A-II, Apo-AII, ApoA-II (Apolipoprotein A2) [Cleaved into: Proapolipoprotein A-II, ProapoA-II; Truncated apolipoprotein A-II (Apolipoprotein A-II(1-76)) ]	APOA2
P06727	Apolipoprotein A-IV, Apo-AIV, ApoA-IV (Apolipoprotein A4)	APOA4
P04114	Apolipoprotein B-100, Apo B-100 [Cleaved into: Apolipoprotein B-48, Apo B-48 ]	APOB
P02654	Apolipoprotein C-I, Apo-CI, ApoC-I (Apolipoprotein C1) [Cleaved into: Truncated apolipoprotein C-I ]	APOC1
P02655	Apolipoprotein C-II, Apo-CII, ApoC-II (Apolipoprotein C2) [Cleaved into: Proapolipoprotein C-II, ProapoC-II ]	APOC2
P02656	Apolipoprotein C-III, Apo-CIII, ApoC-III (Apolipoprotein C3)	APOC3
P55056	Apolipoprotein C-IV, Apo-CIV, ApoC-IV (Apolipoprotein C4)	APOC4
P05090	Apolipoprotein D, Apo-D, ApoD	APOD
P02649	Apolipoprotein E, Apo-E	APOE
Q13790	Apolipoprotein F, Apo-F (Lipid transfer inhibitor protein, LTIP)	APOF
P02749	Beta-2-glycoprotein 1 (APC inhibitor) (Activated protein C-binding protein) (Anticardiolipin cofactor) (Apolipoprotein H, Apo-H) (Beta-2-glycoprotein I, B2GPI, Beta(2)GPI)	APOH
O14791	Apolipoprotein L1 (Apolipoprotein L, Apo-L, ApoL) (Apolipoprotein L-I, ApoL-I)	APOL1
O95445	Apolipoprotein M, Apo-M, ApoM (Protein G3a)	APOM
P05067	Amyloid-beta precursor protein, APP (ABPP) (APPI) (Alzheimer disease amyloid A4 protein homolog) (Alzheimer disease amyloid protein) (Amyloid precursor protein) (Amyloid-beta (A4) precursor protein) (Amyloid-beta A4 protein) (Cerebral vascular amyloid peptide, CVAP) (PreA4) (Protease nexin-II, PN-II) [Cleaved into: N-APP; Soluble APP-alpha, S-APP-alpha; Soluble APP-beta, S-APP-beta; C99 (Beta-sec…	APP
P52565	Rho GDP-dissociation inhibitor 1, Rho GDI 1 (Rho-GDI alpha)	ARHGDIA
O75882	Attractin (DPPT-L) (Mahogany homolog)	ATRN
P25311	Zinc-alpha-2-glycoprotein, Zn-alpha-2-GP, Zn-alpha-2-glycoprotein	AZGP1
P61769	Beta-2-microglobulin [Cleaved into: Beta-2-microglobulin form pI 5.3 ]	B2M
P80723	Brain acid soluble protein 1 (22 kDa neuronal tissue-enriched acidic protein) (Neuronal axonal membrane protein NAP-22)	BASP1
P06276	Cholinesterase, EC 3.1.1.8 (Acylcholine acylhydrolase) (Butyrylcholine esterase) (Choline esterase II) (Pseudocholinesterase)	BCHE
P07738	Bisphosphoglycerate mutase, BPGM, EC 5.4.2.4 (2,3-bisphosphoglycerate mutase, erythrocyte) (2,3-bisphosphoglycerate synthase, EC 5.4.2.11) (2,3-diphosphoglycerate mutase, DPGM) (BPG-dependent PGAM)	BPGM
P43251	Biotinidase, Biotinase, EC 3.5.1.12	BTD
P02745	Complement C1q subcomponent subunit A	C1QA
P02746	Complement C1q subcomponent subunit B	C1QB
P02747	Complement C1q subcomponent subunit C	C1QC
P00736	Complement C1r subcomponent, EC 3.4.21.41 (Complement component 1 subcomponent r) [Cleaved into: Complement C1r subcomponent heavy chain; Complement C1r subcomponent light chain ]	C1R
Q9NZP8	Complement C1r subcomponent-like protein, C1r-LP, C1r-like protein, EC 3.4.21.- (C1r-like serine protease analog protein, CLSPa)	C1RL
P09871	Complement C1s subcomponent, EC 3.4.21.42 (C1 esterase) (Complement component 1 subcomponent s) [Cleaved into: Complement C1s subcomponent heavy chain; Complement C1s subcomponent light chain ]	C1S
P06681	Complement C2, EC 3.4.21.43 (C3/C5 convertase) [Cleaved into: Complement C2b fragment; Complement C2a fragment ]	C2
P01024	Complement C3 (C3 and PZP-like alpha-2-macroglobulin domain-containing protein 1) [Cleaved into: Complement C3 beta chain; C3-beta-c, C3bc; Complement C3 alpha chain; C3a anaphylatoxin; Acylation stimulating protein, ASP (C3adesArg); Complement C3b alpha' chain; Complement C3c alpha' chain fragment 1; Complement C3dg fragment; Complement C3g fragment; Complement C3d fragment; Complement C3f fragm…	C3
P0C0L4	Complement C4-A (Acidic complement C4) (C3 and PZP-like alpha-2-macroglobulin domain-containing protein 2) [Cleaved into: Complement C4 beta chain; Complement C4-A alpha chain; C4a anaphylatoxin; C4b-A; C4d-A; Complement C4 gamma chain ]	C4A
P0C0L5	Complement C4-B (Basic complement C4) (C3 and PZP-like alpha-2-macroglobulin domain-containing protein 3) [Cleaved into: Complement C4 beta chain; Complement C4-B alpha chain; C4a anaphylatoxin; C4b-B; C4d-B; Complement C4 gamma chain ]	C4B
P04003	C4b-binding protein alpha chain, C4bp (Proline-rich protein, PRP)	C4BPA
P20851	C4b-binding protein beta chain	C4BPB
P01031	Complement C5 (C3 and PZP-like alpha-2-macroglobulin domain-containing protein 4) [Cleaved into: Complement C5 beta chain; Complement C5 alpha chain; C5a anaphylatoxin; Complement C5 alpha' chain ]	C5
P13671	Complement component C6	C6
P10643	Complement component C7	C7
P07357	Complement component C8 alpha chain (Complement component 8 subunit alpha)	C8A
P07358	Complement component C8 beta chain (Complement component 8 subunit beta)	C8B
P07360	Complement component C8 gamma chain	C8G
P02748	Complement component C9 [Cleaved into: Complement component C9a; Complement component C9b ]	C9
P00915	Carbonic anhydrase 1, EC 4.2.1.1 (Carbonate dehydratase I) (Carbonic anhydrase B, CAB) (Carbonic anhydrase I, CA-I) (Cyanamide hydratase CA1, EC 4.2.1.69)	CA1
P00918	Carbonic anhydrase 2, EC 4.2.1.1 (Carbonate dehydratase II) (Carbonic anhydrase C, CAC) (Carbonic anhydrase II, CA-II) (Cyanamide hydratase CA2, EC 4.2.1.69)	CA2
P54289	Voltage-dependent calcium channel subunit alpha-2/delta-1 (Voltage-gated calcium channel subunit alpha-2/delta-1) [Cleaved into: Voltage-dependent calcium channel subunit alpha-2-1; Voltage-dependent calcium channel subunit delta-1 ]	CACNA2D1
P27797	Calreticulin (CRP55) (Calregulin) (Endoplasmic reticulum resident protein 60, ERp60) (HACBP) (grp60)	CALR
P49913	Cathelicidin antimicrobial peptide (18 kDa cationic antimicrobial protein, CAP-18, hCAP-18) [Cleaved into: Antibacterial peptide FALL-39 (FALL-39 peptide antibiotic); Antibacterial peptide LL-37 ]	CAMP
Q01518	Adenylyl cyclase-associated protein 1, CAP 1	CAP1
P20810	Calpastatin (Calpain inhibitor) (Sperm BS-17 component)	CAST
P04040	Catalase, EC 1.11.1.6	CAT
Q96EE4	Coiled-coil domain-containing protein 126	CCDC126
P40227	T-complex protein 1 subunit zeta, TCP-1-zeta (Acute morphine dependence-related protein 2) (CCT-zeta-1) (HTR3) (Tcp20)	CCT6A
Q6YHK3	CD109 antigen (150 kDa TGF-beta-1-binding protein) (C3 and PZP-like alpha-2-macroglobulin domain-containing protein 7) (Platelet-specific Gov antigen) (p180) (r150) (CD antigen CD109)	CD109
P08571	Monocyte differentiation antigen CD14 (Myeloid cell-specific leucine-rich glycoprotein) (CD antigen CD14) [Cleaved into: Monocyte differentiation antigen CD14, urinary form; Monocyte differentiation antigen CD14, membrane-bound form ]	CD14
Q86VB7	Scavenger receptor cysteine-rich type 1 protein M130 (Hemoglobin scavenger receptor) (CD antigen CD163) [Cleaved into: Soluble CD163, sCD163 ]	CD163
O43866	CD5 antigen-like (Apoptosis inhibitor expressed by macrophages, hAIM) (CT-2) (IgM-associated peptide) (SP-alpha)	CD5L
P12830	Cadherin-1 (CAM 120/80) (Epithelial cadherin, E-cadherin) (Uvomorulin) (CD antigen CD324) [Cleaved into: E-Cad/CTF1; E-Cad/CTF2; E-Cad/CTF3 ]	CDH1
P55290	Cadherin-13 (Heart cadherin, H-cadherin) (P105) (Truncated cadherin, T-cad, T-cadherin)	CDH13
P19022	Cadherin-2 (CDw325) (Neural cadherin, N-cadherin) (CD antigen CD325)	CDH2
P33151	Cadherin-5 (7B4 antigen) (Vascular endothelial cadherin, VE-cadherin) (CD antigen CD144)	CDH5
Q8IVW4	Cyclin-dependent kinase-like 3, EC 2.7.11.22 (Serine/threonine-protein kinase NKIAMRE)	CDKL3
P11597	Cholesteryl ester transfer protein (Lipid transfer protein I)	CETP
P00751	Complement factor B, EC 3.4.21.47 (C3/C5 convertase) (Glycine-rich beta glycoprotein, GBG) (PBF2) (Properdin factor B) [Cleaved into: Complement factor B Ba fragment; Complement factor B Bb fragment ]	CFB
P00746	Complement factor D, EC 3.4.21.46 (Adipsin) (C3 convertase activator) (Properdin factor D)	CFD
P08603	Complement factor H (H factor 1)	CFH
Q03591	Complement factor H-related protein 1, FHR-1 (H factor-like protein 1, H-factor-like 1) (H36)	CFHR1
P36980	Complement factor H-related protein 2, FHR-2 (DDESK59) (H factor-like 3) (H factor-like protein 2)	CFHR2
Q92496	Complement factor H-related protein 4, FHR-4	CFHR4
Q9BXR6	Complement factor H-related protein 5, FHR-5	CFHR5
P05156	Complement factor I, EC 3.4.21.45 (C3B/C4B inactivator) [Cleaved into: Complement factor I heavy chain; Complement factor I light chain ]	CFI
P27918	Properdin (Complement factor P)	CFP
P10645	Chromogranin-A, CgA (Pituitary secretory protein I, SP-I) [Cleaved into: Vasostatin-1 (Vasostatin I); Vasostatin-2 (Vasostatin II); EA-92; ES-43; Pancreastatin; SS-18; WA-8; WE-14; LF-19; Catestatin (SL21); AL-11; GV-19; GR-44; ER-37; GE-25; Serpinin-RRG; Serpinin; p-Glu serpinin precursor ]	CHGA
P05060	Secretogranin-1 (Chromogranin-B, CgB) (Secretogranin I, SgI) [Cleaved into: PE-11; GAWK peptide; CCB peptide ]	CHGB
O00533	Neural cell adhesion molecule L1-like protein (Close homolog of L1) [Cleaved into: Processed neural cell adhesion molecule L1-like protein ]	CHL1
O75339	Cartilage intermediate layer protein 1, CILP-1 (Cartilage intermediate-layer protein) [Cleaved into: Cartilage intermediate layer protein 1 C1; Cartilage intermediate layer protein 1 C2 ]	CILP
P12277	Creatine kinase B-type, EC 2.7.3.2 (Brain creatine kinase, B-CK) (Creatine kinase B chain) (Creatine phosphokinase B-type, CPK-B)	CKB
P06732	Creatine kinase M-type, EC 2.7.3.2 (Creatine kinase M chain) (Creatine phosphokinase M-type, CPK-M) (M-CK)	CKM
P05452	Tetranectin, TN (C-type lectin domain family 3 member B) (Plasminogen kringle 4-binding protein)	CLEC3B
P10909	Clusterin (Aging-associated gene 4 protein) (Apolipoprotein J, Apo-J) (Complement cytolysis inhibitor, CLI) (Complement-associated protein SP-40,40) (Ku70-binding protein 1) (NA1/NA2) (Sulfated glycoprotein 2, SGP-2) (Testosterone-repressed prostate message 2, TRPM-2) [Cleaved into: Clusterin beta chain (ApoJalpha) (Complement cytolysis inhibitor a chain); Clusterin alpha chain (ApoJbeta) (Comple…	CLU
Q96KN2	Beta-Ala-His dipeptidase, EC 3.4.13.20 (CNDP dipeptidase 1) (Carnosine dipeptidase 1) (Glutamate carboxypeptidase-like protein 2) (Serum carnosinase)	CNDP1
Q05707	Collagen alpha-1(XIV) chain (Undulin)	COL14A1
P39060	Collagen alpha-1(XVIII) chain [Cleaved into: Endostatin; Non-collagenous domain 1, NC1 ]	COL18A1
P02452	Collagen alpha-1(I) chain (Alpha-1 type I collagen)	COL1A1
P12111	Collagen alpha-3(VI) chain	COL6A3
Q9BWP8	Collectin-11 (Collectin kidney protein 1, CL-K1)	COLEC11
P49747	Cartilage oligomeric matrix protein, COMP (Thrombospondin-5, TSP5)	COMP
P31146	Coronin-1A (Coronin-like protein A, Clipin-A) (Coronin-like protein p57) (Tryptophan aspartate-containing coat protein, TACO)	CORO1A
P00450	Ceruloplasmin, EC 1.16.3.1 (Ferroxidase)	CP
Q96IY4	Carboxypeptidase B2, EC 3.4.17.20 (Carboxypeptidase U, CPU) (Plasma carboxypeptidase B, pCPB) (Thrombin-activable fibrinolysis inhibitor, TAFI)	CPB2
P15169	Carboxypeptidase N catalytic chain, CPN, EC 3.4.17.3 (Anaphylatoxin inactivator) (Arginine carboxypeptidase) (Carboxypeptidase N polypeptide 1) (Carboxypeptidase N small subunit) (Kininase-1) (Lysine carboxypeptidase) (Plasma carboxypeptidase B) (Serum carboxypeptidase N, SCPN)	CPN1
P22792	Carboxypeptidase N subunit 2 (Carboxypeptidase N 83 kDa chain) (Carboxypeptidase N large subunit) (Carboxypeptidase N polypeptide 2) (Carboxypeptidase N regulatory subunit)	CPN2
Q9NQ79	Cartilage acidic protein 1 (68 kDa chondrocyte-expressed protein, CEP-68) (ASPIC)	CRTAC1
P07333	Macrophage colony-stimulating factor 1 receptor (CSF-1 receptor, CSF-1-R, CSF-1R, M-CSF-R, EC 2.7.10.1) (Proto-oncogene c-Fms) (CD antigen CD115)	CSF1R
P01034	Cystatin-C (Cystatin-3) (Gamma-trace) (Neuroendocrine basic polypeptide) (Post-gamma-globulin)	CST3
P04080	Cystatin-B (CPI-B) (Liver thiol proteinase inhibitor) (Stefin-B)	CST6
Q01459	Di-N-acetylchitobiase, EC 3.2.1.-	CTBS
P07339	Cathepsin D, EC 3.4.23.5 [Cleaved into: Cathepsin D light chain; Cathepsin D heavy chain ]	CTSD
P08311	Cathepsin G, CG, EC 3.4.21.20 [Cleaved into: Cathepsin G, C-terminal truncated form ]	CTSG
Q9UBR2	Cathepsin Z, EC 3.4.18.1 (Cathepsin P) (Cathepsin X)	CTSZ
Q14118	Dystroglycan 1 (Dystroglycan) (Dystrophin-associated glycoprotein 1) [Cleaved into: Alpha-dystroglycan, Alpha-DG; Beta-dystroglycan, Beta-DG ]	DAG1
P09172	Dopamine beta-hydroxylase, EC 1.14.17.1 (Dopamine beta-monooxygenase) [Cleaved into: Soluble dopamine beta-hydroxylase ]	DBH
P81605	Dermcidin, EC 3.4.-.- (Preproteolysin) [Cleaved into: Survival-promoting peptide; DCD-1 ]	DCD
Q14126	Desmoglein-2 (Cadherin family member 5) (HDGC)	DSG2
Q16610	Extracellular matrix protein 1 (Secretory component p85)	ECM1
Q05639	Elongation factor 1-alpha 2, EF-1-alpha-2 (Eukaryotic elongation factor 1 A-2, eEF1A-2) (Statin-S1)	EEF1A2
Q12805	EGF-containing fibulin-like extracellular matrix protein 1 (Extracellular protein S1-5) (Fibrillin-like protein) (Fibulin-3, FIBL-3)	EFEMP1
O94919	Endonuclease domain-containing 1 protein, EC 3.1.30.-	ENDOD1
P06733	Alpha-enolase, EC 4.2.1.11 (2-phospho-D-glycerate hydro-lyase) (C-myc promoter-binding protein) (Enolase 1) (MBP-1) (MPB-1) (Non-neural enolase, NNE) (Phosphopyruvate hydratase) (Plasminogen-binding protein)	ENO1
Q13822	Ectonucleotide pyrophosphatase/phosphodiesterase family member 2, E-NPP 2, EC 3.1.4.39 (Autotaxin) (Extracellular lysophospholipase D, LysoPLD)	ENPP2
P18074	General transcription and DNA repair factor IIH helicase subunit XPD, TFIIH subunit XPD, EC 3.6.4.12 (Basic transcription factor 2 80 kDa subunit, BTF2 p80) (CXPD) (DNA excision repair protein ERCC-2) (DNA repair protein complementing XP-D cells) (TFIIH basal transcription factor complex 80 kDa subunit, TFIIH 80 kDa subunit, TFIIH p80) (Xeroderma pigmentosum group D-complementing protein)	ERCC2
Q9BQ89	Protein FAM110A	F10
P03951	Coagulation factor XI, FXI, EC 3.4.21.27 (Plasma thromboplastin antecedent, PTA) [Cleaved into: Coagulation factor XIa heavy chain; Coagulation factor XIa light chain ]	F11
P00748	Coagulation factor XII, EC 3.4.21.38 (Hageman factor, HAF) [Cleaved into: Coagulation factor XIIa heavy chain; Beta-factor XIIa part 1; Coagulation factor XIIa light chain (Beta-factor XIIa part 2) ]	F12
P00488	Coagulation factor XIII A chain, Coagulation factor XIIIa, EC 2.3.2.13 (Protein-glutamine gamma-glutamyltransferase A chain) (Transglutaminase A chain)	F13A1
P05160	Coagulation factor XIII B chain (Fibrin-stabilizing factor B subunit) (Protein-glutamine gamma-glutamyltransferase B chain) (Transglutaminase B chain)	F13B
P00734	Prothrombin, EC 3.4.21.5 (Coagulation factor II) [Cleaved into: Activation peptide fragment 1; Activation peptide fragment 2; Thrombin light chain; Thrombin heavy chain ]	F2
P12259	Coagulation factor V (Activated protein C cofactor) (Proaccelerin, labile factor) [Cleaved into: Coagulation factor V heavy chain; Coagulation factor V light chain ]	F5
P08709	Coagulation factor VII, EC 3.4.21.21 (Proconvertin) (Serum prothrombin conversion accelerator, SPCA) (Eptacog alfa) [Cleaved into: Factor VII light chain; Factor VII heavy chain ]	F7
P00740	Coagulation factor IX, EC 3.4.21.22 (Christmas factor) (Plasma thromboplastin component, PTC) [Cleaved into: Coagulation factor IXa light chain; Coagulation factor IXa heavy chain ]	F9
P23142	Fibulin-1, FIBL-1	FBLN1
P35555	Fibrillin-1 [Cleaved into: Asprosin ]	FBN1
Q9Y6R7	IgGFc-binding protein (Fcgamma-binding protein antigen, FcgammaBP)	FCGBP
O75015	Low affinity immunoglobulin gamma Fc region receptor III-B (Fc-gamma RIII-beta, CD16-I, Fc-gamma RIII, Fc-gamma RIIIb, FcRIII, FcRIIIb) (FcR-10) (IgG Fc receptor III-1) (CD antigen CD16b)	FCGR3B
Q15485	Ficolin-2 (37 kDa elastin-binding protein) (Collagen/fibrinogen domain-containing protein 2) (EBP-37) (Ficolin-B) (Ficolin-beta) (Hucolin) (L-ficolin) (Serum lectin p35)	FCN2
O75636	Ficolin-3 (Collagen/fibrinogen domain-containing lectin 3 p35) (Collagen/fibrinogen domain-containing protein 3) (Hakata antigen)	FCN3
Q86UX7	Fermitin family homolog 3 (Kindlin-3) (MIG2-like protein) (Unc-112-related protein 2)	FERMT3
Q9UGM5	Fetuin-B (16G2) (Fetuin-like protein IRL685) (Gugu)	FETUB
P02671	Fibrinogen alpha chain [Cleaved into: Fibrinopeptide A; Fibrinogen alpha chain ]	FGA
P02675	Fibrinogen beta chain [Cleaved into: Fibrinopeptide B; Fibrinogen beta chain ]	FGB
P02679	Fibrinogen gamma chain	FGG
P62942	Peptidyl-prolyl cis-trans isomerase FKBP1A, PPIase FKBP1A, EC 5.2.1.8 (12 kDa FK506-binding protein, 12 kDa FKBP, FKBP-12) (Calstabin-1) (FK506-binding protein 1A, FKBP-1A) (Immunophilin FKBP12) (Rotamase)	FKBP1A
P35916	Vascular endothelial growth factor receptor 3, VEGFR-3, EC 2.7.10.1 (Fms-like tyrosine kinase 4, FLT-4) (Tyrosine-protein kinase receptor FLT4)	FLT4
P02751	Fibronectin, FN (Cold-insoluble globulin, CIG) [Cleaved into: Anastellin; Ugl-Y1; Ugl-Y2; Ugl-Y3 ]	FN1
Q9P278	Folliculin-interacting protein 2 (FNIP1-like protein) (O6-methylguanine-induced apoptosis 1 protein)	FNIP2
Q5SYB0	FERM and PDZ domain-containing protein 1 (FERM domain-containing protein 2)	FRMPD1
Q12841	Follistatin-related protein 1 (Follistatin-like protein 1)	FSTL1
P04066	Tissue alpha-L-fucosidase, EC 3.2.1.51 (Alpha-L-fucosidase I) (Alpha-L-fucoside fucohydrolase 1, Alpha-L-fucosidase 1)	FUCA1
Q10471	Polypeptide N-acetylgalactosaminyltransferase 2, EC 2.4.1.41 (Polypeptide GalNAc transferase 2, GalNAc-T2, pp-GaNTase 2) (Protein-UDP acetylgalactosaminyltransferase 2) (UDP-GalNAc:polypeptide N-acetylgalactosaminyltransferase 2) [Cleaved into: Polypeptide N-acetylgalactosaminyltransferase 2 soluble form ]	GALNT2
Q14697	Neutral alpha-glucosidase AB, EC 3.2.1.207 (Alpha-glucosidase 2) (Glucosidase II subunit alpha)	GANAB
P04406	Glyceraldehyde-3-phosphate dehydrogenase, GAPDH, EC 1.2.1.12 (Peptidyl-cysteine S-nitrosylase GAPDH, EC 2.6.99.-)	GAPDH
P02774	Vitamin D-binding protein, DBP, VDB (Gc protein-derived macrophage activating factor, Gc-MAF, GcMAF) (Gc-globulin) (Group-specific component, Gc) (Vitamin D-binding protein-macrophage activating factor, DBP-maf)	GC
P50395	Rab GDP dissociation inhibitor beta, Rab GDI beta (Guanosine diphosphate dissociation inhibitor 2, GDI-2)	GDI2
Q92820	Gamma-glutamyl hydrolase, EC 3.4.19.9 (Conjugase) (GH) (Gamma-Glu-X carboxypeptidase)	GGH
Q9H4G4	Golgi-associated plant pathogenesis-related protein 1, GAPR-1, Golgi-associated PR-1 protein (Glioma pathogenesis-related protein 2, GliPR 2)	GLIPR2
Q9UJJ9	N-acetylglucosamine-1-phosphotransferase subunit gamma (GlcNAc-1-phosphotransferase subunit gamma) (UDP-N-acetylglucosamine-1-phosphotransferase subunit gamma)	GNPTG
P07359	Platelet glycoprotein Ib alpha chain, GP-Ib alpha, GPIb-alpha, GPIbA, Glycoprotein Ibalpha (Antigen CD42b-alpha) (CD antigen CD42b) [Cleaved into: Glycocalicin ]	GP1BA
P40197	Platelet glycoprotein V, GPV (Glycoprotein 5) (CD antigen CD42d)	GP5
P80108	Phosphatidylinositol-glycan-specific phospholipase D, PI-G PLD, EC 3.1.4.50 (Glycoprotein phospholipase D) (Glycosyl-phosphatidylinositol-specific phospholipase D, GPI-PLD, GPI-specific phospholipase D)	GPLD1
Q14956	Transmembrane glycoprotein NMB (Hematopoietic growth factor inducible neurokinin-1 type)	GPNMB
P22352	Glutathione peroxidase 3, GPx-3, GSHPx-3, EC 1.11.1.9 (Extracellular glutathione peroxidase) (Plasma glutathione peroxidase, GPx-P, GSHPx-P)	GPX3
P06396	Gelsolin (AGEL) (Actin-depolymerizing factor, ADF) (Brevin)	GSN
Q02747	Guanylin (Guanylate cyclase activator 2A) (Guanylate cyclase-activating protein 1) (Guanylate cyclase-activating protein I, GCAP-I) [Cleaved into: HMW-guanylin; Guanylin ]	GUCA2A
Q99879	Histone H2B type 1-M (Histone H2B.e, H2B/e)	H2BC14
P62805	Histone H4	H4C1
Q14520	Hyaluronan-binding protein 2, EC 3.4.21.- (Factor VII-activating protease) (Factor seven-activating protease, FSAP) (Hepatocyte growth factor activator-like protein) (Plasma hyaluronan-binding protein) [Cleaved into: Hyaluronan-binding protein 2 50 kDa heavy chain; Hyaluronan-binding protein 2 50 kDa heavy chain alternate form; Hyaluronan-binding protein 2 27 kDa light chain; Hyaluronan-binding p…	HABP2
P69905	Hemoglobin subunit alpha (Alpha-globin) (Hemoglobin alpha chain)	HBA1
P68871	Hemoglobin subunit beta (Beta-globin) (Hemoglobin beta chain) [Cleaved into: LVV-hemorphin-7; Spinorphin ]	HBB
P02042	Hemoglobin subunit delta (Delta-globin) (Hemoglobin delta chain)	HBD
Q9ULI3	Protein HEG homolog 1	HEG1
Q04756	Hepatocyte growth factor activator, HGF activator, HGFA, EC 3.4.21.- [Cleaved into: Hepatocyte growth factor activator short chain; Hepatocyte growth factor activator long chain ]	HGFAC
P09651	Heterogeneous nuclear ribonucleoprotein A1, hnRNP A1 (Helix-destabilizing protein) (Single-strand RNA-binding protein) (hnRNP core protein A1) [Cleaved into: Heterogeneous nuclear ribonucleoprotein A1, N-terminally processed ]	HNRNPA1
P22626	Heterogeneous nuclear ribonucleoproteins A2/B1, hnRNP A2/B1	HNRNPA2B1
P00738	Haptoglobin (Zonulin) [Cleaved into: Haptoglobin alpha chain; Haptoglobin beta chain ]	HP
P32754	4-hydroxyphenylpyruvate dioxygenase, EC 1.13.11.27 (4-hydroxyphenylpyruvic acid oxidase, 4HPPD, HPD, HPPDase)	HPD
P00739	Haptoglobin-related protein	HPR
Q9Y251	Heparanase, EC 3.2.1.166 (Endo-glucoronidase) (Heparanase-1, Hpa1) [Cleaved into: Heparanase 8 kDa subunit; Heparanase 50 kDa subunit ]	HPSE
P02790	Hemopexin (Beta-1B-glycoprotein)	HPX
P04196	Histidine-rich glycoprotein (Histidine-proline-rich glycoprotein, HPRG)	HRG
P14625	Endoplasmin (94 kDa glucose-regulated protein, GRP-94) (Heat shock protein 90 kDa beta member 1) (Tumor rejection antigen 1) (gp96 homolog)	HSP90B1
P11021	Endoplasmic reticulum chaperone BiP, EC 3.6.4.10 (78 kDa glucose-regulated protein, GRP-78) (Binding-immunoglobulin protein, BiP) (Heat shock protein 70 family protein 5, HSP70 family protein 5) (Heat shock protein family A member 5) (Immunoglobulin heavy chain-binding protein)	HSPA5
P11142	Heat shock cognate 71 kDa protein, EC 3.6.4.10 (Heat shock 70 kDa protein 8) (Lipopolysaccharide-associated protein 1, LAP-1, LPS-associated protein 1)	HSPA8
P98160	Basement membrane-specific heparan sulfate proteoglycan core protein, HSPG (Perlecan, PLC) [Cleaved into: Endorepellin; LG3 peptide ]	HSPG2
Q9Y4L1	Hypoxia up-regulated protein 1 (150 kDa oxygen-regulated protein, ORP-150) (170 kDa glucose-regulated protein, GRP-170)	HYOU1
P05362	Intercellular adhesion molecule 1, ICAM-1 (Major group rhinovirus receptor) (CD antigen CD54)	ICAM1
P13598	Intercellular adhesion molecule 2, ICAM-2 (CD antigen CD102)	ICAM2
P01344	Insulin-like growth factor II, IGF-II (Somatomedin-A) (T3M-11-derived growth factor) [Cleaved into: Insulin-like growth factor II; Insulin-like growth factor II Ala-25 Del; Preptin ]	IGF2
P11717	Cation-independent mannose-6-phosphate receptor, CI Man-6-P receptor, CI-MPR, M6PR (300 kDa mannose 6-phosphate receptor, MPR 300) (Insulin-like growth factor 2 receptor) (Insulin-like growth factor II receptor, IGF-II receptor) (M6P/IGF2 receptor, M6P/IGF2R) (CD antigen CD222)	IGF2R
P35858	Insulin-like growth factor-binding protein complex acid labile subunit, ALS	IGFALS
P18065	Insulin-like growth factor-binding protein 2, IBP-2, IGF-binding protein 2, IGFBP-2	IGFBP2
P17936	Insulin-like growth factor-binding protein 3, IBP-3, IGF-binding protein 3, IGFBP-3	IGFBP3
P22692	Insulin-like growth factor-binding protein 4, IBP-4, IGF-binding protein 4, IGFBP-4	IGFBP4
P24592	Insulin-like growth factor-binding protein 6, IBP-6, IGF-binding protein 6, IGFBP-6	IGFBP6
Q16270	Insulin-like growth factor-binding protein 7, IBP-7, IGF-binding protein 7, IGFBP-7 (IGFBP-rP1) (MAC25 protein) (PGI2-stimulating factor) (Prostacyclin-stimulating factor) (Tumor-derived adhesion factor, TAF)	IGFBP7
P01876	Immunoglobulin heavy constant alpha 1 (Ig alpha-1 chain C region) (Ig alpha-1 chain C region BUR) (Ig alpha-1 chain C region TRO)	IGHA1
P01859	Immunoglobulin heavy constant gamma 2 (Ig gamma-2 chain C region) (Ig gamma-2 chain C region DOT) (Ig gamma-2 chain C region TIL) (Ig gamma-2 chain C region ZIE)	IGHG2
P01860	Immunoglobulin heavy constant gamma 3 (HDC) (Heavy chain disease protein) (Ig gamma-3 chain C region)	IGHG3
P01861	Immunoglobulin heavy constant gamma 4 (Ig gamma-4 chain C region)	IGHG4
P01871	Immunoglobulin heavy constant mu (Ig mu chain C region) (Ig mu chain C region BOT) (Ig mu chain C region GAL) (Ig mu chain C region OU)	IGHM
A0A0B4J1V0	Immunoglobulin heavy variable 3-15	IGHV3-15
P01780	Immunoglobulin heavy variable 3-7 (Ig heavy chain V-III region GAL) (Ig heavy chain V-III region GAR) (Ig heavy chain V-III region JON)	IGHV3-7
A0A0J9YXX1	Immunoglobulin heavy variable 5-10-1	IGHV5-10-1
A0A075B6S5	Immunoglobulin kappa variable 1-27	IGKV1-27
P06310	Immunoglobulin kappa variable 2-30 (Ig kappa chain V-II region RPMI 6410)	IGKV2-30
P01619	Immunoglobulin kappa variable 3-20 (Ig kappa chain V-III region B6) (Ig kappa chain V-III region GOL) (Ig kappa chain V-III region HAH) (Ig kappa chain V-III region HIC) (Ig kappa chain V-III region IARC/BL41) (Ig kappa chain V-III region NG9) (Ig kappa chain V-III region SIE) (Ig kappa chain V-III region Ti) (Ig kappa chain V-III region WOL)	IGKV3-20
P0DOY3	Immunoglobulin lambda constant 3 (Ig lambda chain C region DOT) (Ig lambda chain C region NEWM) (Ig lambda-3 chain C regions)	IGLC3
B9A064	Immunoglobulin lambda-like polypeptide 5 (G lambda-1) (Germline immunoglobulin lambda 1)	IGLL5
A0A075B6K5	Immunoglobulin lambda variable 3-9	IGLV3-9
Q9NPH3	Interleukin-1 receptor accessory protein, IL-1 receptor accessory protein, IL-1RAcP, EC 3.2.2.6 (Interleukin-1 receptor 3, IL-1R-3, IL-1R3)	IL1RAP
P40189	Interleukin-6 receptor subunit beta, IL-6 receptor subunit beta, IL-6R subunit beta, IL-6R-beta, IL-6RB (CDw130) (Interleukin-6 signal transducer) (Membrane glycoprotein 130, gp130) (Oncostatin-M receptor subunit alpha) (CD antigen CD130)	IL6ST
Q13418	Integrin-linked protein kinase, EC 2.7.11.1 (59 kDa serine/threonine-protein kinase) (Beta-integrin-linked kinase) (ILK-1) (ILK-2) (p59ILK)	ILK
P55103	Inhibin beta C chain (Activin beta-C chain)	INHBC
P05556	Integrin beta-1 (Fibronectin receptor subunit beta) (Glycoprotein IIa, GPIIA) (VLA-4 subunit beta) (CD antigen CD29)	ITGB1
P05106	Integrin beta-3 (Platelet membrane glycoprotein IIIa, GPIIIa) (CD antigen CD61)	ITGB3
P19827	Inter-alpha-trypsin inhibitor heavy chain H1, ITI heavy chain H1, ITI-HC1, Inter-alpha-inhibitor heavy chain 1 (Inter-alpha-trypsin inhibitor complex component III) (Serum-derived hyaluronan-associated protein, SHAP)	ITIH1
P19823	Inter-alpha-trypsin inhibitor heavy chain H2, ITI heavy chain H2, ITI-HC2, Inter-alpha-inhibitor heavy chain 2 (Inter-alpha-trypsin inhibitor complex component II) (Serum-derived hyaluronan-associated protein, SHAP)	ITIH2
Q06033	Inter-alpha-trypsin inhibitor heavy chain H3, ITI heavy chain H3, ITI-HC3, Inter-alpha-inhibitor heavy chain 3 (Serum-derived hyaluronan-associated protein, SHAP)	ITIH3
Q14624	Inter-alpha-trypsin inhibitor heavy chain H4, ITI heavy chain H4, ITI-HC4, Inter-alpha-inhibitor heavy chain 4 (Inter-alpha-trypsin inhibitor family heavy chain-related protein, IHRP) (Plasma kallikrein sensitive glycoprotein 120, Gp120, PK-120) [Cleaved into: 70 kDa inter-alpha-trypsin inhibitor heavy chain H4; 35 kDa inter-alpha-trypsin inhibitor heavy chain H4 ]	ITIH4
P01591	Immunoglobulin J chain (Joining chain of multimeric IgA and IgM)	JCHAIN
P03952	Plasma kallikrein, EC 3.4.21.34 (Fletcher factor) (Kininogenin) (Plasma prekallikrein, PKK) [Cleaved into: Plasma kallikrein heavy chain; Plasma kallikrein light chain ]	KLKB1
P01042	Kininogen-1 (Alpha-2-thiol proteinase inhibitor) (Fitzgerald factor) (High molecular weight kininogen, HMWK) (Williams-Fitzgerald-Flaujeac factor) [Cleaved into: Kininogen-1 heavy chain; T-kinin (Ile-Ser-Bradykinin); Bradykinin (Kallidin I); Lysyl-bradykinin (Kallidin II); Kininogen-1 light chain; Low molecular weight growth-promoting factor ]	KNG1
P04264	Keratin, type II cytoskeletal 1 (67 kDa cytokeratin) (Cytokeratin-1, CK-1) (Hair alpha protein) (Keratin-1, K1) (Type-II keratin Kb1)	KRT1
P13645	Keratin, type I cytoskeletal 10 (Cytokeratin-10, CK-10) (Keratin-10, K10)	KRT10
P02533	Keratin, type I cytoskeletal 14 (Cytokeratin-14, CK-14) (Keratin-14, K14)	KRT14
P35908	Keratin, type II cytoskeletal 2 epidermal (Cytokeratin-2e, CK-2e) (Epithelial keratin-2e) (Keratin-2 epidermis) (Keratin-2e, K2e) (Type-II keratin Kb2)	KRT2
P13647	Keratin, type II cytoskeletal 5 (58 kDa cytokeratin) (Cytokeratin-5, CK-5) (Keratin-5, K5) (Type-II keratin Kb5)	KRT5
P35527	Keratin, type I cytoskeletal 9 (Cytokeratin-9, CK-9) (Keratin-9, K9)	KRT9
P24043	Laminin subunit alpha-2 (Laminin M chain) (Laminin-12 subunit alpha) (Laminin-2 subunit alpha) (Laminin-4 subunit alpha) (Merosin heavy chain)	LAMA2
P07942	Laminin subunit beta-1 (Laminin B1 chain) (Laminin-1 subunit beta) (Laminin-10 subunit beta) (Laminin-12 subunit beta) (Laminin-2 subunit beta) (Laminin-6 subunit beta) (Laminin-8 subunit beta)	LAMB1
P11047	Laminin subunit gamma-1 (Laminin B2 chain) (Laminin-1 subunit gamma) (Laminin-10 subunit gamma) (Laminin-11 subunit gamma) (Laminin-2 subunit gamma) (Laminin-3 subunit gamma) (Laminin-4 subunit gamma) (Laminin-6 subunit gamma) (Laminin-7 subunit gamma) (Laminin-8 subunit gamma) (Laminin-9 subunit gamma) (S-laminin subunit gamma, S-LAM gamma)	LAMC1
P18428	Lipopolysaccharide-binding protein, LBP	LBP
P04180	Phosphatidylcholine-sterol acyltransferase, EC 2.3.1.43 (1-alkyl-2-acetylglycerophosphocholine esterase, EC 3.1.1.47) (Lecithin-cholesterol acyltransferase) (Phospholipid-cholesterol acyltransferase) (Platelet-activating factor acetylhydrolase, PAF acetylhydrolase)	LCAT
P80188	Neutrophil gelatinase-associated lipocalin, NGAL (25 kDa alpha-2-microglobulin-related subunit of MMP-9) (Lipocalin-2) (Oncogene 24p3) (Siderocalin) (p25)	LCN2
P13796	Plastin-2 (L-plastin) (LC64P) (Lymphocyte cytosolic protein 1, LCP-1)	LCP1
P09848	Lactase/phlorizin hydrolase (Lactase/glycosylceramidase) [Includes: Lactase, EC 3.2.1.108; Glycosylceramidase, EC 3.2.1.62 (Phlorizin hydrolase) ]	LCT
P00338	L-lactate dehydrogenase A chain, LDH-A, EC 1.1.1.27 (Cell proliferation-inducing gene 19 protein) (LDH muscle subunit, LDH-M) (Renal carcinoma antigen NY-REN-59)	LDHA
P07195	L-lactate dehydrogenase B chain, LDH-B, EC 1.1.1.27 (LDH heart subunit, LDH-H) (Renal carcinoma antigen NY-REN-46)	LDHB
Q08380	Galectin-3-binding protein (Basement membrane autoantigen p105) (Lectin galactoside-binding soluble 3-binding protein) (Mac-2-binding protein, MAC2BP, Mac-2 BP) (Tumor-associated antigen 90K)	LGALS3BP
Q12907	Vesicular integral-membrane protein VIP36 (Glycoprotein GP36b) (Lectin mannose-binding 2) (Vesicular integral-membrane protein 36, VIP36)	LMAN2
P08519	Apolipoprotein(a), Apo(a), Lp(a), EC 3.4.21.-	LPA
P02750	Leucine-rich alpha-2-glycoprotein, LRG	LRG1
Q07954	Prolow-density lipoprotein receptor-related protein 1, LRP-1 (Alpha-2-macroglobulin receptor, A2MR) (Apolipoprotein E receptor, APOER) (CD antigen CD91) [Cleaved into: Low-density lipoprotein receptor-related protein 1 85 kDa subunit, LRP-85; Low-density lipoprotein receptor-related protein 1 515 kDa subunit, LRP-515; Low-density lipoprotein receptor-related protein 1 intracellular domain, LRPICD…	LRP1
P09960	Leukotriene A-4 hydrolase, LTA-4 hydrolase, EC 3.3.2.6 (Leukotriene A(4) hydrolase) (Tripeptide aminopeptidase LTA4H, EC 3.4.11.4)	LTA4H
Q14766	Latent-transforming growth factor beta-binding protein 1, LTBP-1 (Transforming growth factor beta-1-binding protein 1, TGF-beta1-BP-1)	LTBP1
P02788	Lactotransferrin, Lactoferrin, EC 3.4.21.- (Growth-inhibiting protein 12) (Talalactoferrin) [Cleaved into: Lactoferricin-H, Lfcin-H; Kaliocin-1; Lactoferroxin-A; Lactoferroxin-B; Lactoferroxin-C ]	LTF
P51884	Lumican (Keratan sulfate proteoglycan lumican, KSPG lumican)	LUM
Q9Y5Y7	Lymphatic vessel endothelial hyaluronic acid receptor 1, LYVE-1 (Cell surface retention sequence-binding protein 1, CRSBP-1) (Extracellular link domain-containing protein 1) (Hyaluronic acid receptor)	LYVE1
P61626	Lysozyme C, EC 3.2.1.17 (1,4-beta-N-acetylmuramidase C)	LYZ
P33908	Mannosyl-oligosaccharide 1,2-alpha-mannosidase IA, EC 3.2.1.113 (Man(9)-alpha-mannosidase, Man9-mannosidase) (Mannosidase alpha class 1A member 1) (Processing alpha-1,2-mannosidase IA, Alpha-1,2-mannosidase IA)	MAN1A1
Q16706	Alpha-mannosidase 2, EC 3.2.1.114 (Golgi alpha-mannosidase II, AMan II, Man II) (Mannosidase alpha class 2A member 1) (Mannosyl-oligosaccharide 1,3-1,6-alpha-mannosidase)	MAN2A1
P48740	Mannan-binding lectin serine protease 1, EC 3.4.21.- (Complement factor MASP-3) (Complement-activating component of Ra-reactive factor) (Mannose-binding lectin-associated serine protease 1, MASP-1) (Mannose-binding protein-associated serine protease) (Ra-reactive factor serine protease p100, RaRF) (Serine protease 5) [Cleaved into: Mannan-binding lectin serine protease 1 heavy chain; Mannan-bindi…	MASP1
O00187	Mannan-binding lectin serine protease 2, EC 3.4.21.104 (MBL-associated serine protease 2) (Mannose-binding protein-associated serine protease 2, MASP-2) [Cleaved into: Mannan-binding lectin serine protease 2 A chain; Mannan-binding lectin serine protease 2 B chain ]	MASP2
P11226	Mannose-binding protein C, MBP-C (Collectin-1) (MBP1) (Mannan-binding protein) (Mannose-binding lectin)	MBL2
P43121	Cell surface glycoprotein MUC18 (Cell surface glycoprotein P1H12) (Melanoma cell adhesion molecule) (Melanoma-associated antigen A32) (Melanoma-associated antigen MUC18) (S-endo 1 endothelial-associated antigen) (CD antigen CD146)	MCAM
P48163	NADP-dependent malic enzyme, NADP-ME, EC 1.1.1.40 (Malic enzyme 1)	ME1
Q7Z7M0	Multiple epidermal growth factor-like domains protein 8, Multiple EGF-like domains protein 8 (Epidermal growth factor-like protein 4, EGF-like protein 4)	MEGF8
Q9UNW1	Multiple inositol polyphosphate phosphatase 1, EC 3.1.3.62 (2,3-bisphosphoglycerate 3-phosphatase, 2,3-BPG phosphatase, EC 3.1.3.80) (Inositol (1,3,4,5)-tetrakisphosphate 3-phosphatase, Ins(1,3,4,5)P(4) 3-phosphatase)	MINPP1
P08253	72 kDa type IV collagenase, EC 3.4.24.24 (72 kDa gelatinase) (Gelatinase A) (Matrix metalloproteinase-2, MMP-2) (TBE-1) [Cleaved into: PEX ]	MMP2
P22894	Neutrophil collagenase, EC 3.4.24.34 (Matrix metalloproteinase-8, MMP-8) (PMNL collagenase, PMNL-CL)	MMP8
P14780	Matrix metalloproteinase-9, MMP-9, EC 3.4.24.35 (92 kDa gelatinase) (92 kDa type IV collagenase) (Gelatinase B, GELB) [Cleaved into: 67 kDa matrix metalloproteinase-9; 82 kDa matrix metalloproteinase-9 ]	MMP9
Q13201	Multimerin-1 (EMILIN-4) (Elastin microfibril interface located protein 4, Elastin microfibril interfacer 4) (Endothelial cell multimerin) [Cleaved into: Platelet glycoprotein Ia*; 155 kDa platelet multimerin, p-155, p155 ]	MMRN1
Q9H8L6	Multimerin-2 (EMILIN-3) (Elastin microfibril interface located protein 3, Elastin microfibril interfacer 3) (EndoGlyx-1 p125/p140 subunit)	MMRN2
P05164	Myeloperoxidase, MPO, EC 1.11.2.2 [Cleaved into: Myeloperoxidase; 89 kDa myeloperoxidase; 84 kDa myeloperoxidase; Myeloperoxidase light chain; Myeloperoxidase heavy chain ]	MPO
P22897	Macrophage mannose receptor 1, MMR (C-type lectin domain family 13 member D) (C-type lectin domain family 13 member D-like) (Human mannose receptor, hMR) (Macrophage mannose receptor 1-like protein 1) (CD antigen CD206)	MRC1
P26038	Moesin (Membrane-organizing extension spike protein)	MSN
P26927	Hepatocyte growth factor-like protein (Macrophage stimulatory protein) (Macrophage-stimulating protein, MSP) [Cleaved into: Hepatocyte growth factor-like protein alpha chain; Hepatocyte growth factor-like protein beta chain ]	MST1
P12882	Myosin-1 (Myosin heavy chain 1) (Myosin heavy chain 2x, MyHC-2x) (Myosin heavy chain IIx/d, MyHC-IIx/d) (Myosin heavy chain, skeletal muscle, adult 1)	MYH1
P35579	Myosin-9 (Cellular myosin heavy chain, type A) (Myosin heavy chain 9) (Myosin heavy chain, non-muscle IIa) (Non-muscle myosin heavy chain A, NMMHC-A) (Non-muscle myosin heavy chain IIa, NMMHC II-a, NMMHC-IIA)	MYH9
P05976	Myosin light chain 1/3, skeletal muscle isoform, MLC1/MLC3, MLC1F/MLC3F (Myosin light chain alkali 1/2, Myosin light chain A1/A2)	MYL1
P19105	Myosin regulatory light chain 12A (Epididymis secretory protein Li 24, HEL-S-24) (MLC-2B) (Myosin RLC) (Myosin regulatory light chain 2, nonsarcomeric) (Myosin regulatory light chain MRLC3)	MYL12A
Q99972	Myocilin (Myocilin 55 kDa subunit) (Trabecular meshwork-induced glucocorticoid response protein) [Cleaved into: Myocilin, N-terminal fragment (Myocilin 20 kDa N-terminal fragment); Myocilin, C-terminal fragment (Myocilin 35 kDa N-terminal fragment) ]	MYOC
P54802	Alpha-N-acetylglucosaminidase, EC 3.2.1.50 (N-acetyl-alpha-glucosaminidase, NAG) [Cleaved into: Alpha-N-acetylglucosaminidase 82 kDa form; Alpha-N-acetylglucosaminidase 77 kDa form ]	NAGLU
P13591	Neural cell adhesion molecule 1, N-CAM-1, NCAM-1 (CD antigen CD56)	NCAM1
O15394	Neural cell adhesion molecule 2, N-CAM-2, NCAM-2	NCAM2
Q9UMX5	Neudesin (Cell immortalization-related protein 2) (Neuron-derived neurotrophic factor) (Protein GIG47) (Secreted protein of unknown function, SPUF protein)	NENF
Q92859	Neogenin (Immunoglobulin superfamily DCC subclass member 2)	NEO1
P14543	Nidogen-1, NID-1 (Entactin)	NID1
O14786	Neuropilin-1 (Vascular endothelial cell growth factor 165 receptor) (CD antigen CD304)	NRP1
Q02818	Nucleobindin-1 (CALNUC)	NUCB1
P20774	Mimecan (Osteoglycin) (Osteoinductive factor, OIF)	OGN
Q99784	Noelin (Neuronal olfactomedin-related ER localized protein) (Olfactomedin-1)	OLFM1
P02763	Alpha-1-acid glycoprotein 1, AGP 1 (Orosomucoid-1, OMD 1)	ORM1
P19652	Alpha-1-acid glycoprotein 2, AGP 2 (Orosomucoid-2, OMD 2)	ORM2
P07237	Protein disulfide-isomerase, PDI, EC 5.3.4.1 (Cellular thyroid hormone-binding protein) (Prolyl 4-hydroxylase subunit beta) (p55)	P4HB
Q99497	Parkinson disease protein 7 (Maillard deglycase) (Oncogene DJ1) (Parkinsonism-associated deglycase) (Protein DJ-1, DJ-1) (Protein/nucleic acid deglycase DJ-1, EC 3.1.2.-, EC 3.5.1.-, EC 3.5.1.124)	PARK7
Q96QU1	Protocadherin-15	PCDH15
Q15113	Procollagen C-endopeptidase enhancer 1 (Procollagen COOH-terminal proteinase enhancer 1, PCPE-1, Procollagen C-proteinase enhancer 1) (Type 1 procollagen C-proteinase enhancer protein) (Type I procollagen COOH-terminal proteinase enhancer)	PCOLCE
Q8NBP7	Proprotein convertase subtilisin/kexin type 9, EC 3.4.21.- (Neural apoptosis-regulated convertase 1, NARC-1) (Proprotein convertase 9, PC9) (Subtilisin/kexin-like protease PC9)	PCSK9
Q5VY43	Platelet endothelial aggregation receptor 1, hPEAR1 (Multiple epidermal growth factor-like domains protein 12, Multiple EGF-like domains protein 12)	PEAR1
P30086	Phosphatidylethanolamine-binding protein 1, PEBP-1 (HCNPpp) (Neuropolypeptide h3) (Prostatic-binding protein) (Raf kinase inhibitor protein, RKIP) [Cleaved into: Hippocampal cholinergic neurostimulating peptide, HCNP ]	PEBP1
Q96S96	Phosphatidylethanolamine-binding protein 4, PEBP-4, hPEBP4 (Protein cousin-of-RKIP 1)	PEBP4
P16284	Platelet endothelial cell adhesion molecule, PECAM-1 (EndoCAM) (GPIIA') (PECA1) (CD antigen CD31)	PECAM1
P12955	Xaa-Pro dipeptidase, X-Pro dipeptidase, EC 3.4.13.9 (Imidodipeptidase) (Peptidase D) (Proline dipeptidase, Prolidase)	PEPD
P02776	Platelet factor 4, PF-4 (C-X-C motif chemokine 4) (Iroplact) (Oncostatin-A) [Cleaved into: Platelet factor 4, short form (Endothelial cell growth inhibitor) ]	PF4
P07737	Profilin-1 (Epididymis tissue protein Li 184a) (Profilin I)	PFN1
P52209	6-phosphogluconate dehydrogenase, decarboxylating, EC 1.1.1.44	PGD
P00558	Phosphoglycerate kinase 1, EC 2.7.2.3 (Cell migration-inducing gene 10 protein) (Primer recognition protein 2, PRP 2)	PGK1
Q96PD5	N-acetylmuramoyl-L-alanine amidase, EC 3.5.1.28 (Peptidoglycan recognition protein 2) (Peptidoglycan recognition protein long, PGRP-L)	PGLYRP2
Q6UXB8	Peptidase inhibitor 16, PI-16 (Cysteine-rich secretory protein 9, CRISP-9) (PSP94-binding protein) (CD antigen CD364)	PI16
P14618	Pyruvate kinase PKM, EC 2.7.1.40 (Cytosolic thyroid hormone-binding protein, CTHBP) (Opa-interacting protein 3, OIP-3) (Pyruvate kinase 2/3) (Pyruvate kinase muscle isozyme) (Threonine-protein kinase PKM2, EC 2.7.11.1) (Thyroid hormone-binding protein 1, THBP1) (Tumor M2-PK) (Tyrosine-protein kinase PKM2, EC 2.7.10.2) (p58)	PKM
Q13093	Platelet-activating factor acetylhydrolase, PAF acetylhydrolase, EC 3.1.1.47 (1-alkyl-2-acetylglycerophosphocholine esterase) (2-acetyl-1-alkylglycerophosphocholine esterase) (Group-VIIA phospholipase A2, gVIIA-PLA2) (LDL-associated phospholipase A2, LDL-PLA(2)) (PAF 2-acylhydrolase)	PLA2G7
P00747	Plasminogen, EC 3.4.21.7 [Cleaved into: Plasmin heavy chain A; Activation peptide; Angiostatin; Plasmin heavy chain A, short form; Plasmin light chain B ]	PLG
P55058	Phospholipid transfer protein (Lipid transfer protein II)	PLTP
Q6UX71	Plexin domain-containing protein 2 (Tumor endothelial marker 7-related protein)	PLXDC2
P00491	Purine nucleoside phosphorylase, PNP, EC 2.4.2.1 (Inosine phosphorylase) (Inosine-guanosine phosphorylase)	PNP
O00592	Podocalyxin (GCTM-2 antigen) (Gp200) (Podocalyxin-like protein 1, PC, PCLP-1)	PODXL
P27169	Serum paraoxonase/arylesterase 1, PON 1, EC 3.1.1.2, EC 3.1.1.81, EC 3.1.8.1 (Aromatic esterase 1, A-esterase 1) (K-45) (Serum aryldialkylphosphatase 1)	PON1
Q15063	Periostin, PN (Osteoblast-specific factor 2, OSF-2)	POSTN
P02775	Platelet basic protein, PBP (C-X-C motif chemokine 7) (Leukocyte-derived growth factor, LDGF) (Macrophage-derived growth factor, MDGF) (Small-inducible cytokine B7) [Cleaved into: Connective tissue-activating peptide III, CTAP-III (LA-PF4) (Low-affinity platelet factor IV); TC-2; Connective tissue-activating peptide III(1-81), CTAP-III(1-81); Beta-thromboglobulin, Beta-TG; Neutrophil-activating p…	PPBP
P62937	Peptidyl-prolyl cis-trans isomerase A, PPIase A, EC 5.2.1.8 (Cyclophilin A) (Cyclosporin A-binding protein) (Rotamase A) [Cleaved into: Peptidyl-prolyl cis-trans isomerase A, N-terminally processed ]	PPIA
Q6PFW1	Inositol hexakisphosphate and diphosphoinositol-pentakisphosphate kinase 1, EC 2.7.4.24 (Diphosphoinositol pentakisphosphate kinase 1) (Histidine acid phosphatase domain-containing protein 2A) (IP6 kinase) (Inositol pyrophosphate synthase 1) (InsP6 and PP-IP5 kinase 1) (VIP1 homolog, hsVIP1)	PPIP5K1
P32119	Peroxiredoxin-2, EC 1.11.1.24 (Natural killer cell-enhancing factor B, NKEF-B) (PRP) (Thiol-specific antioxidant protein, TSA) (Thioredoxin peroxidase 1) (Thioredoxin-dependent peroxide reductase 1) (Thioredoxin-dependent peroxiredoxin 2)	PRDX2
P30041	Peroxiredoxin-6, EC 1.11.1.27 (1-Cys peroxiredoxin, 1-Cys PRX) (24 kDa protein) (Acidic calcium-independent phospholipase A2, aiPLA2, EC 3.1.1.4) (Antioxidant protein 2) (Glutathione-dependent peroxiredoxin) (Liver 2D page spot 40) (Lysophosphatidylcholine acyltransferase 5, LPC acyltransferase 5, LPCAT-5, Lyso-PC acyltransferase 5, EC 2.3.1.23) (Non-selenium glutathione peroxidase, NSGPx) (Red b…	PRDX6
Q92954	Proteoglycan 4 (Lubricin) (Megakaryocyte-stimulating factor) (Superficial zone proteoglycan) [Cleaved into: Proteoglycan 4 C-terminal part ]	PRG4
P04070	Vitamin K-dependent protein C, EC 3.4.21.69 (Anticoagulant protein C) (Autoprothrombin IIA) (Blood coagulation factor XIV) [Cleaved into: Vitamin K-dependent protein C light chain; Vitamin K-dependent protein C heavy chain; Activation peptide ]	PROC
Q9UNN8	Endothelial protein C receptor (Activated protein C receptor, APC receptor) (Endothelial cell protein C receptor) (CD antigen CD201)	PROCR
P07225	Vitamin K-dependent protein S	PROS1
P22891	Vitamin K-dependent protein Z	PROZ
P07477	Serine protease 1, EC 3.4.21.4 (Anionic trypsin I) (Anionic trypsin-I) (Beta-trypsin) (Cationic trypsinogen) (Pretrypsinogen I) (Trypsin I) (Trypsin-1) [Cleaved into: Alpha-trypsin chain 1; Alpha-trypsin chain 2 ]	PRSS1
P07602	Prosaposin (Proactivator polypeptide) [Cleaved into: Saposin-A (Protein A); Saposin-B-Val; Saposin-B (Cerebroside sulfate activator, CSAct) (Dispersin) (Sphingolipid activator protein 1, SAP-1) (Sulfatide/GM1 activator); Saposin-C (A1 activator) (Co-beta-glucosidase) (Glucosylceramidase activator) (Sphingolipid activator protein 2, SAP-2); Saposin-D (Component C) (Protein C) ]	PSAP
O14818	Proteasome subunit alpha type-7 (Proteasome subunit RC6-1) (Proteasome subunit XAPC7)	PSMA7
P41222	Prostaglandin-H2 D-isomerase, EC 5.3.99.2 (Beta-trace protein) (Cerebrin-28) (Glutathione-independent PGD synthase) (Lipocalin-type prostaglandin-D synthase, L-PGDS) (Prostaglandin-D2 synthase, PGD2 synthase, PGDS, PGDS2)	PTGDS
P23470	Receptor-type tyrosine-protein phosphatase gamma, Protein-tyrosine phosphatase gamma, R-PTP-gamma, EC 3.1.3.48	PTPRG
Q13332	Receptor-type tyrosine-protein phosphatase S, R-PTP-S, EC 3.1.3.48 (Receptor-type tyrosine-protein phosphatase sigma, R-PTP-sigma)	PTPRS
P20742	Pregnancy zone protein (C3 and PZP-like alpha-2-macroglobulin domain-containing protein 6)	PZP
O00391	Sulfhydryl oxidase 1, hQSOX, EC 1.8.3.2 (Quiescin Q6)	QSOX1
Q8TDY2	RB1-inducible coiled-coil protein 1 (FAK family kinase-interacting protein of 200 kDa, FIP200)	RB1CC1
P02753	Retinol-binding protein 4 (Plasma retinol-binding protein, PRBP, RBP) [Cleaved into: Plasma retinol-binding protein(1-182); Plasma retinol-binding protein(1-181); Plasma retinol-binding protein(1-179); Plasma retinol-binding protein(1-176) ]	RBP4
Q15293	Reticulocalbin-1	RCN1
Q8WZ75	Roundabout homolog 4 (Magic roundabout)	ROBO4
P05386	60S acidic ribosomal protein P1 (Large ribosomal subunit protein P1)	RRP1
P0DJI8	Serum amyloid A-1 protein, SAA [Cleaved into: Amyloid protein A (Amyloid fibril protein AA); Serum amyloid protein A(2-104); Serum amyloid protein A(3-104); Serum amyloid protein A(2-103); Serum amyloid protein A(2-102); Serum amyloid protein A(4-101) ]	SAA1
P0DJI9	Serum amyloid A-2 protein, SAA2 [Cleaved into: Amyloid A2 protein, AA2 ]	SAA2
P35542	Serum amyloid A-4 protein (Constitutively expressed serum amyloid A protein, C-SAA)	SAA4
Q6UWP8	Suprabasin	SBSN
Q96QR1	Secretoglobin family 3A member 1 (Cytokine HIN-1) (High in normal 1) (Pneumo secretory protein 2, PnSP-2) (Uteroglobin-related protein 2)	SCGB3A1
Q9BRK5	45 kDa calcium-binding protein, Cab45 (Stromal cell-derived factor 4, SDF-4)	SDF4
Q13228	Methanethiol oxidase, MTO, EC 1.8.3.4 (56 kDa selenium-binding protein, SBP56, SP56) (Selenium-binding protein 1)	SELENBP1
P49908	Selenoprotein P, SeP	SELENOP
P14151	L-selectin (CD62 antigen-like family member L) (Leukocyte adhesion molecule 1, LAM-1) (Leukocyte surface antigen Leu-8) (Leukocyte-endothelial cell adhesion molecule 1, LECAM1) (Lymph node homing receptor) (TQ1) (gp90-MEL) (CD antigen CD62L)	SELL
P16109	P-selectin (CD62 antigen-like family member P) (Granule membrane protein 140, GMP-140) (Leukocyte-endothelial cell adhesion molecule 3, LECAM3) (Platelet activation dependent granule-external membrane protein, PADGEM) (CD antigen CD62P)	SELP
P01009	Alpha-1-antitrypsin (Alpha-1 protease inhibitor) (Alpha-1-antiproteinase) (Serpin A1) [Cleaved into: Short peptide from AAT, SPAAT ]	SERPINA1
Q9UK55	Protein Z-dependent protease inhibitor, PZ-dependent protease inhibitor, PZI (Serpin A10)	SERPINA10
Q86U17	Serpin A11	SERPINA11
P01011	Alpha-1-antichymotrypsin, ACT (Cell growth-inhibiting gene 24/25 protein) (Serpin A3) [Cleaved into: Alpha-1-antichymotrypsin His-Pro-less ]	SERPINA3
P29622	Kallistatin (Kallikrein inhibitor) (Peptidase inhibitor 4, PI-4) (Serpin A4)	SERPINA4
P05154	Plasma serine protease inhibitor (Acrosomal serine protease inhibitor) (Plasminogen activator inhibitor 3, PAI-3, PAI3) (Protein C inhibitor, PCI) (Serpin A5)	SERPINA5
P08185	Corticosteroid-binding globulin, CBG (Serpin A6) (Transcortin)	SERPINA6
P05543	Thyroxine-binding globulin (Serpin A7) (T4-binding globulin)	SERPINA7
P01008	Antithrombin-III, ATIII (Serpin C1)	SERPINC1
P05546	Heparin cofactor 2 (Heparin cofactor II, HC-II) (Protease inhibitor leuserpin-2, HLS2) (Serpin D1)	SERPIND1
P05121	Plasminogen activator inhibitor 1, PAI, PAI-1 (Endothelial plasminogen activator inhibitor) (Serpin E1)	SERPINE1
P36955	Pigment epithelium-derived factor, PEDF (Cell proliferation-inducing gene 35 protein) (EPC-1) (Serpin F1)	SERPINF1
P08697	Alpha-2-antiplasmin, Alpha-2-AP (Alpha-2-plasmin inhibitor, Alpha-2-PI) (Serpin F2)	SERPINF2
P05155	Plasma protease C1 inhibitor, C1 Inh, C1Inh (C1 esterase inhibitor) (C1-inhibiting factor) (Serpin G1)	SERPING1
P07988	Pulmonary surfactant-associated protein B, SP-B (18 kDa pulmonary-surfactant protein) (6 kDa protein) (Pulmonary surfactant-associated proteolipid SPL(Phe))	SFTPB
P04278	Sex hormone-binding globulin, SHBG (Sex steroid-binding protein, SBP) (Testis-specific androgen-binding protein, ABP) (Testosterone-estradiol-binding globulin, TeBG) (Testosterone-estrogen-binding globulin)	SHBG
Q9HBR0	Putative sodium-coupled neutral amino acid transporter 10 (Solute carrier family 38 member 10)	SLC38A10
P00441	Superoxide dismutase [Cu-Zn], EC 1.15.1.1 (Superoxide dismutase 1, hSod1)	SOD1
P08294	Extracellular superoxide dismutase [Cu-Zn], EC-SOD, EC 1.15.1.1	SOD3
P09486	SPARC (Basement-membrane protein 40, BM-40) (Osteonectin, ON) (Secreted protein acidic and rich in cysteine)	SPARC
Q14515	SPARC-like protein 1 (High endothelial venule protein, Hevin) (MAST 9)	SPARCL1
Q9NQ38	Serine protease inhibitor Kazal-type 5 (Lympho-epithelial Kazal-type-related inhibitor, LEKTI) [Cleaved into: Hemofiltrate peptide HF6478; Hemofiltrate peptide HF7665 ]	SPINK5
P10451	Osteopontin (Bone sialoprotein 1) (Nephropontin) (Secreted phosphoprotein 1, SPP-1) (Urinary stone protein) (Uropontin)	SPP1
Q13103	Secreted phosphoprotein 24, Spp-24 (Secreted phosphoprotein 2)	SPP2
P10124	Serglycin (Hematopoietic proteoglycan core protein) (Platelet proteoglycan core protein, P.PG) (Secretory granule proteoglycan core protein)	SRGN
A1L4H1	Soluble scavenger receptor cysteine-rich domain-containing protein SSC5D (Soluble scavenger protein with 5 SRCR domains, SSc5D)	SSC5D
O76061	Stanniocalcin-2, STC-2 (Stanniocalcin-related protein, STC-related protein, STCRP)	STC2
P37802	Transgelin-2 (Epididymis tissue protein Li 7e) (SM22-alpha homolog)	TAGLN2
Q7Z6J2	Protein TAMALIN (General receptor for phosphoinositides 1-associated scaffold protein, GRP1-associated scaffold protein)	TAMALIN
P02787	Serotransferrin, Transferrin (Beta-1 metal-binding globulin) (Siderophilin)	TF
P02786	Transferrin receptor protein 1, TR, TfR, TfR1, Trfr (T9) (p90) (CD antigen CD71) [Cleaved into: Transferrin receptor protein 1, serum form, sTfR ]	TFRC
Q15582	Transforming growth factor-beta-induced protein ig-h3, Beta ig-h3 (Kerato-epithelin) (RGD-containing collagen-associated protein, RGD-CAP)	TGFBI
O43493	Trans-Golgi network integral membrane protein 2 (Trans-Golgi network glycoprotein 46, TGN38 homolog, hTGN46) (Trans-Golgi network glycoprotein 48, hTGN48) (Trans-Golgi network glycoprotein 51, hTGN51) (Trans-Golgi network protein 2)	TGOLN2
P07996	Thrombospondin-1 (Glycoprotein G)	THBS1
P35443	Thrombospondin-4	THBS4
P01033	Metalloproteinase inhibitor 1 (Erythroid-potentiating activity, EPA) (Fibroblast collagenase inhibitor, Collagenase inhibitor) (Tissue inhibitor of metalloproteinases 1, TIMP-1)	TIMP1
P16035	Metalloproteinase inhibitor 2 (CSC-21K) (Tissue inhibitor of metalloproteinases 2, TIMP-2)	TIMP2
P29401	Transketolase, TK, EC 2.2.1.1	TKT
Q66K66	Transmembrane protein 198	TMEM198
P24821	Tenascin, TN (Cytotactin) (GMEM) (GP 150-225) (Glioma-associated-extracellular matrix antigen) (Hexabrachion) (JI) (Myotendinous antigen) (Neuronectin) (Tenascin-C, TN-C)	TNC
P22105	Tenascin-X, TN-X (Hexabrachion-like protein)	TNXB
P67936	Tropomyosin alpha-4 chain (TM30p1) (Tropomyosin-4)	TPM4
P02766	Transthyretin (ATTR) (Prealbumin) (TBPA)	TTR
Q71U36	Tubulin alpha-1A chain (Alpha-tubulin 3) (Tubulin B-alpha-1) (Tubulin alpha-3 chain) [Cleaved into: Detyrosinated tubulin alpha-1A chain ]	TUBA1A
P62987	Ubiquitin-60S ribosomal protein L40 (CEP52) (Ubiquitin A-52 residue ribosomal protein fusion product 1) [Cleaved into: Ubiquitin; 60S ribosomal protein L40 (Large ribosomal subunit protein eL40) ]	UBA52
O95185	Netrin receptor UNC5C (Protein unc-5 homolog 3) (Protein unc-5 homolog C)	UNC5C
Q6EMK4	Vasorin (Protein slit-like 2)	VASN
P50552	Vasodilator-stimulated phosphoprotein, VASP	VASP
P19320	Vascular cell adhesion protein 1, V-CAM 1, VCAM-1 (INCAM-100) (CD antigen CD106)	VCAM1
P18206	Vinculin (Metavinculin, MV)	VCL
P08670	Vimentin	VIM
P04004	Vitronectin, VN (S-protein) (Serum-spreading factor) (V75) [Cleaved into: Vitronectin V65 subunit; Vitronectin V10 subunit; Somatomedin-B ]	VTN
P04275	von Willebrand factor, vWF [Cleaved into: von Willebrand antigen 2 (von Willebrand antigen II) ]	VWF
P62258	14-3-3 protein epsilon, 14-3-3E	YWHAE
P63104	14-3-3 protein zeta/delta (Protein kinase C inhibitor protein 1, KCIP-1)	YWHAZ
Q86UP3	Zinc finger homeobox protein 4 (Zinc finger homeodomain protein 4, ZFH-4)	ZFHX4
