# Supplementary material for: Proteomic profiling and correlations with clinical features reveal biomarkers indicative of diabetic retinopathy with diabetic kidney disease
Source: Front Endocrinol (Lausanne). 2022 Oct 5;13:1001391. doi: 10.3389/fendo.2022.1001391 (PMC9581084; doi:10.3389/fendo.2022.1001391)
Supplement: Supplementary file 2 [file DataSheet_2.xlsx]

## Sheet: Sheet0
Supplement S2. DEPs in DKD vs NPDR
Uniprot accession number	Protein names	Gene Names	meanNPDR	meanDN	pvalue	logFC
P08670	Vimentin	VIM	11.4126	15.5656	6.12538e-08	4.15304
Q05639	Elongation factor 1-alpha 2, EF-1-alpha-2 (Eukaryotic elongation factor 1 A-2, eEF1A-2) (Statin-S1)	EEF1A2 EEF1AL STN	9.85234	13.8977	1.83086e-08	4.04534
P01860	Immunoglobulin heavy constant gamma 3 (HDC) (Heavy chain disease protein) (Ig gamma-3 chain C region)	IGHG3	19.6731	21.3682	0.00172212	1.69513
P60709	Actin, cytoplasmic 1 (Beta-actin) [Cleaved into: Actin, cytoplasmic 1, N-terminally processed ]	ACTB	14.5662	16.128	0.00240935	1.56186
Q96QR1	Secretoglobin family 3A member 1 (Cytokine HIN-1) (High in normal 1) (Pneumo secretory protein 2, PnSP-2) (Uteroglobin-related protein 2)	SCGB3A1 HIN1 PNSP2 UGRP2 UNQ629/PRO1245	10.9002	12.3297	0.00642534	1.42943
O14818	Proteasome subunit alpha type-7 (Proteasome subunit RC6-1) (Proteasome subunit XAPC7)	PSMA7 HSPC	11.6935	13.0481	0.0159934	1.35466
P32119	Peroxiredoxin-2, EC 1.11.1.24 (Natural killer cell-enhancing factor B, NKEF-B) (PRP) (Thiol-specific antioxidant protein, TSA) (Thioredoxin peroxidase 1) (Thioredoxin-dependent peroxide reductase 1) (Thioredoxin-dependent peroxiredoxin 2)	PRDX2 NKEFB TDPX1	10.8142	12.103	0.0421326	1.28883
P61769	Beta-2-microglobulin [Cleaved into: Beta-2-microglobulin form pI 5.3 ]	B2M CDABP0092 HDCMA22P	14.8563	16.0499	0.0120448	1.19363
P22692	Insulin-like growth factor-binding protein 4, IBP-4, IGF-binding protein 4, IGFBP-4	IGFBP4 IBP4	13.0082	14.0531	0.0308783	1.04488
O15394	Neural cell adhesion molecule 2, N-CAM-2, NCAM-2	NCAM2 NCAM21	10.2881	11.1491	0.0497546	0.86101
Q10471	Polypeptide N-acetylgalactosaminyltransferase 2, EC 2.4.1.41 (Polypeptide GalNAc transferase 2, GalNAc-T2, pp-GaNTase 2) (Protein-UDP acetylgalactosaminyltransferase 2) (UDP-GalNAc:polypeptide N-acetylgalactosaminyltransferase 2) [Cleaved into: Polypeptide N-acetylgalactosaminyltransferase 2 soluble form ]	GALNT2	10.1092	10.958	0.0250784	0.848823
P10645	Chromogranin-A, CgA (Pituitary secretory protein I, SP-I) [Cleaved into: Vasostatin-1 (Vasostatin I); Vasostatin-2 (Vasostatin II); EA-92; ES-43; Pancreastatin; SS-18; WA-8; WE-14; LF-19; Catestatin (SL21); AL-11; GV-19; GR-44; ER-37; GE-25; Serpinin-RRG; Serpinin; p-Glu serpinin precursor ]	CHGA	12.0346	12.8522	0.0182246	0.817632
P13598	Intercellular adhesion molecule 2, ICAM-2 (CD antigen CD102)	ICAM2	15.0921	15.9076	0.0155309	0.815467
P04264	Keratin, type II cytoskeletal 1 (67 kDa cytokeratin) (Cytokeratin-1, CK-1) (Hair alpha protein) (Keratin-1, K1) (Type-II keratin Kb1)	KRT1 KRTA	14.882	15.4712	0.0499372	0.58919
P19320	Vascular cell adhesion protein 1, V-CAM 1, VCAM-1 (INCAM-100) (CD antigen CD106)	VCAM1	13.6804	13.0107	0.0493399	-0.669728
Q99972	Myocilin (Myocilin 55 kDa subunit) (Trabecular meshwork-induced glucocorticoid response protein) [Cleaved into: Myocilin, N-terminal fragment (Myocilin 20 kDa N-terminal fragment); Myocilin, C-terminal fragment (Myocilin 35 kDa N-terminal fragment) ]	MYOC GLC1A TIGR	12.5682	11.5989	0.00672702	-0.969293
P02745	Complement C1q subcomponent subunit A	C1QA	15.1074	13.4712	2.98539e-05	-1.63618
P68032	Actin, alpha cardiac muscle 1 (Alpha-cardiac actin) [Cleaved into: Actin, alpha cardiac muscle 1, intermediate form ]	ACTC1 ACTC	12.8044	10.6384	0.00720653	-2.16598
Q12907	Vesicular integral-membrane protein VIP36 (Glycoprotein GP36b) (Lectin mannose-binding 2) (Vesicular integral-membrane protein 36, VIP36)	LMAN2 C5orf8	16.0997	12.9425	0.0231486	-3.15719
